# Supplementary material for: Spatial Mapping of Bioactive Metabolites in the Roots of Three Bupleurum Species by Matrix-Assisted Laser Desorption/Ionization Mass Spectrometry Imaging
Source: Molecules. 2024 Aug 7;29(16):3746. doi: 10.3390/molecules29163746 (PMC11356868; doi:10.3390/molecules29163746)
Supplement: Supplementary file 1 [file molecules-29-03746-s001.zip]

Archive with 1 entries (1 files):
- molecules-3110074-supplementary.pdf
